# Supplementary material for: ALK Knock-In Reporter Reveals APE1 as a Negative Regulator of EML4-ALK Formation
Source: Int J Mol Sci. 2026 Jun 24;27(13):5676. doi: 10.3390/ijms27135676 (PMC13362364; doi:10.3390/ijms27135676)
Supplement: Supplementary file 1 [file ijms-27-05676-s001.zip]

Archive with 1 entries (1 files):
- ijms-4374342-supplementary.pdf
